# Supplementary material for: Caregiver perceptions of nutrition interventions in infants and children under 24 months of age: a systematic review
Source: Public Health Nutr. 2023 Jun 23;26(9):1907–16. doi: 10.1017/S1368980023001246 (PMC10478058; doi:10.1017/S1368980023001246)
Supplement: Supplementary file 1 [file S1368980023001246sup.zip]

Archive with 4 entries (4 files):
- S1368980023001246sup001.docx
- S1368980023001246sup002.docx
- S1368980023001246sup003.docx
- S1368980023001246sup004.docx
